# Supplementary material for: Safety and efficacy of pharmacological inhibition of ketohexokinase in hereditary fructose intolerance
Source: J Clin Invest. 2025 Feb 11;135(6):e187376. doi: 10.1172/JCI187376 (PMC11910217; doi:10.1172/JCI187376)
Supplement: Supporting data values [file jci-135-187376-s178.xlsx]

## Sheet: Fig. 1B
Time (min)	KHKi														Placebo
0	1	1	1	1	1	1	1	1	1	1	1	1	1	1	1	1	1	1	1	1	1	1	1	1	1	1	1	1
5	1.01	1.07	1.03	1.03	0.95	1.02	1.04	1.01	1.06	1.09	1.05	0.97	1	1	0.92097	1.12674	0.970773	0.858703	1.05803	0.860491	0.961084	0.983439	1.03977	1.0444	1.27269	0.918682	1.0104	1.05693
10	0.92	1	0.94	1.11	0.96	1.05	1.08	1	1.12	1.06	0.9	0.97	1	0.9	1.00584	1.27638	0.969808	1.06129	1.01814	1.04733	1.02291	1.11456	1.07169	1.02974	0.991789	1.08586	0.928635	0.998969
15	1.03	1	0.98	1.19	0.97	0.99	1.07	1.01	1.08	1.03	0.81	0.94	1	0.9	1.15364	1.80615	0.968805	1.43141	1.10926	1.0913	1.11951	1.31043	1.21977	1.01607	0.973455	1.05949	1.06231	0.926544
20	0.99	0.98	0.96	1.01	0.95	1.07	1.16	1.03	1.09	1.08	0.9	0.92	1	0.9	1.31258	1.87285	0.98654	1.92815	1.10499	1.23491	1.13254	1.40594	1.54603	1.09284	1.14222	1.01794	1.09544	1.01409
25	0.99	1.02	0.96	1.22	1	1.05	1.01	1.06	1.14	1.03	0.87	0.91	0.8	0.9	1.85821	1.48199	1.04737	1.55081	1.14883	1.31693	1.25502	1.43867	1.72968	1.07889	1.11537	1.08817	0.999082	1.019
30	0.96	1	1.01	1.13	0.99	1.05	1.07	1.04	1.11	1	0.89	0.89	0.7	1	2.10667	1.11585	1.05256	1.21974	1.08725	1.58291	1.33572	1.30492	1.47689	1.03967	1.15847	1.02813	1.06684	1.13246
35	xxx	xxx	0.95	1.11	0.98	1.06	1.06	1.01	1.05	xxx	0.9	0.88	0.7	1	xxx	xxx	0.999702	1.19849	1.04632	1.61537	1.23696	1.16899	1.16776	xxx	1.24342	1.05152	1.0397	1.11301
iAUC
KHKi	Placebo
-0.386482	9.02286
0.393979	11.6156
-0.790727	-0.0214569
3.72146	10.7467
-0.980964	2.74831
1.28259	7.20774
2.34309	4.72631
0.760221	8.2123
3.09926	10.8385
1.43415	1.4089
-3.11942	3.87849
-2.27259	1.12017
-2.77852	0.91283
-1.76267	1.02249

## Sheet: Fig. 1C
Time (min)	KHKi														Placebo
0	1	1	1	1	1	1	1	1	1	1	1	1	1	1	1	1	1	1	1	1	1	1	1	1	1	1	1	1
5	0.881758	0.917256	0.964964	1.0049	0.965609	1.0243	1.01546	0.876547	1.0145	0.975309	0.986783	1.08926	1.00212	1.00821	1.04774	1.1136	0.94593	0.997712	0.879079	1.0267	1.05067	0.934299	1.02725	0.995881	0.963144	1.00076	0.972551	1.001
10	0.943183	0.881898	0.969765	0.968851	1.02022	0.949221	1.00209	0.923397	1.02697	0.982185	0.993359	0.902823	0.990669	1.04599	0.98941	0.943706	0.914227	0.897512	0.76022	0.992385	1.01557	0.908515	0.985789	1.00772	1.01086	0.985346	0.893117	0.883636
15	0.961349	0.819704	0.99845	0.970399	0.988758	0.901598	1.02716	0.812185	1.02807	0.990184	0.993675	0.98788	0.99327	1.0525	1.03367	0.894879	0.867033	0.911656	0.531864	0.97456	0.999616	0.721591	0.884815	0.950449	0.981627	0.9417	0.845399	0.863986
20	0.928224	0.914428	0.970688	0.972737	1.06228	0.895374	1.03712	0.80725	1.05614	0.997047	0.99005	0.977558	0.995463	1.0283	1.01648	0.875494	0.740058	0.898247	0.674536	0.897784	0.812931	0.588133	0.849868	0.874121	0.980965	0.883014	0.818465	0.737209
25	0.98457	0.923071	0.99259	0.949511	0.978706	0.950356	0.85422	0.948703	1.03108	1.01603	0.969507	0.960032	0.989163	1.03389	0.945283	0.895615	0.58282	0.946444	1.0836	0.904193	0.845457	0.792136	0.878467	0.877929	0.940219	0.819728	0.836011	0.720939
30	1.00507	0.913167	0.925723	0.944905	0.936706	0.924229	0.673295	0.880423	1.04062	1.01055	0.989561	0.947277	0.990062	1.04476	0.940916	0.820122	0.619706	0.943304	1.4273	0.909195	0.855485	1.19395	0.951483	0.879255	0.913266	0.853031	0.86341	0.986197
35	xxx	0.882364	xxx	0.956247	xxx	0.892474	1.69928	0.834251	1.04739	0.972509	0.968836	0.945306	0.971214	1.05584	xxx	0.820417	xxx	1.00783	xxx	0.902468	0.908807	1.14618	0.991248	0.939853	0.894356	0.953792	0.904791	1.22579
						iAUC
						KHKi	Placebo
						-1.4919	0.0152269
						-3.44647	-2.73186
						-0.703408	-5.70039
						-1.05286	-2.00606
						-0.0803402	-4.28527
						-2.04344	-1.71975
						-0.205124	-2.32933
						-4.17185	-3.94146
						1.10542	-2.13351
						-0.212179	-2.22359
						-0.463233	-1.31373
						-0.81259	-2.69762
						-0.26821	-4.09325
						1.20786	-3.4707

## Sheet: Fig. 1D
Urinary fructose
	Healthy controls					HFI
						2.5g
screening	0.08913	0.081988	0.384876	0.294224	0.376564	0.200151
pre-test	0.08913	0.081988	0.384876	0.294224	0.376564	3.38824
Fructose	0.717369	0.852392	3.11342	0.611165	2.80524	140.379

## Sheet: Fig. 1E
∆ Urinary parameters
	Healthy controls					HFI
						2.5g
∆phosphate	-0.606173	-0.211791	0.0402412	-1.88571	-0.25003	-0.608
∆glucose	0.429155	-1.52556	-2.05702	-1.22143	-2.14811	-2.04082
∆pH	1.5	1	1.5	1	0.5	0

## Sheet: Fig. 1F
∆ serum phosphate
Time (min)	Healthy controls			HFI
	median	upper limit	lower limit	2.5g	fasted
0	0	0	0	0	0
15	-0.036	0.02	-0.06	-0.03	-0.02
30	-0.054	0	-0.09	-0.07	-0.02
45	-0.036	0.03	-0.09	-0.09	-0.02
60	-0.014	0.03	-0.05	-0.07	-0.01
75	-0.006	0.05	-0.04	-0.13	-0.04
90	-0.008	0.03	-0.04	-0.11	0.01
105	-0.016	0.03	-0.05	xxx	xxx
120	-0.006	0.03	-0.05	xxx	xxx

## Sheet: Fig. 1G
∆ blood glucose
Time (min)	Healthy controls			HFI
	median	upper limit	lower limit	2.5g	fasted
0	0	0	0	0	0
15	0.08	-0.2	0.3	-0.0833333	-0.15
30	0.14	0	0.2	-0.25	0.1
45	-0.04	-0.2	0.2	-0.25	-0.1
60	-0.08	-0.4	0.1	-0.55	-0.15
75	-0.08	-0.3	0.1	-0.3	-0.1
90	-0.08	-0.3	0.1	-0.416667	-0.2
105	-0.12	-0.3	0.1	xxx	xxx
120	-0.08	-0.4	0.2	xxx	xxx

## Sheet: Fig. 1H
Urinary fructose
	Healthy controls					HFI
						2.5g	5.0g
screening	0.08913	0.081988	0.384876	0.294224	0.376564	0.154428	xxx
pre-test	0.08913	0.081988	0.384876	0.294224	0.376564	0.965638	xxx
Fructose	0.717369	0.852392	3.11342	0.611165	2.80524	85.9237	165.101

## Sheet: Fig. 1I
∆ Urinary parameters
	Healthy controls					HFI
						2.5g	5.0g
∆phosphate	-0.606173	-0.211791	0.0402412	-1.88571	-0.25003	-0.41963	-0.473401
∆glucose	0.429155	-1.52556	-2.05702	-1.22143	-2.14811	-0.711238	0.03367
∆pH	1.5	1	1.5	1	0.5	1.5	0.5

## Sheet: Fig. 1J
∆ serum phosphate
Time (min)	Healthy controls			HFI
	median	upper limit	lower limit	2.5g	5.0g
0	0	0	0	0	0
15	-0.036	0.02	-0.06	-0.03	-0.035
30	-0.054	0	-0.09	-0.08	-0.055
45	-0.036	0.03	-0.09	-0.07	-0.075
60	-0.014	0.03	-0.05	-0.05	-0.065
75	-0.006	0.05	-0.04	-0.05	-0.055
90	-0.008	0.03	-0.04	-0.02	-0.045
105	-0.016	0.03	-0.05	-0.01	-0.015
120	-0.006	0.03	-0.05	0	0.005

## Sheet: Fig. 1K
∆ blood glucose
Time (min)	Healthy controls			HFI
	median	upper limit	lower limit	2.5g	5.0g
0	0	0	0	0	0
15	0.08	-0.2	0.3	0.2	-0.14
30	0.14	0	0.2	0.05	-0.17
45	-0.04	-0.2	0.2	-0.05	-0.35
60	-0.08	-0.4	0.1	0.2	-0.45
75	-0.08	-0.3	0.1	-0.2	-0.45
90	-0.08	-0.3	0.1	0	-0.3
105	-0.12	-0.3	0.1	-0.05	-0.27
120	-0.08	-0.4	0.2	0.25	-0.2

[truncated: 20 more sheets: Fig. 1L, Fig. 1M, Fig. 1N, Fig. 1O, Suppl. Materials page 2, Fig. S2A, Fig. S2B, Fig. S2C, Fig. S3A, Fig. S3B, Fig. S3C, Fig. S3D, Fig. S3E, Fig. S3F, Fig. S3G, Fig. S3H, Fig. S3I, Fig. S3J, Fig. S3K, Fig. S3L]
